# Supplementary material for: Variation in the Chemical Composition of Small Cranberry (Vaccinium oxycoccos L.) Fruits Collected from a Bog-Type Habitat in Lithuania
Source: Int J Mol Sci. 2025 Jul 20;26(14):6956. doi: 10.3390/ijms26146956 (PMC12296093; doi:10.3390/ijms26146956)
Supplement: Supplementary file 1 [file ijms-26-06956-s001.zip]

Archive with 1 entries (1 files):
- ijms-3727210-supplementary.xlsx
