# Supplementary material for: Variation in the Chemical Composition of Small Cranberry (Vaccinium oxycoccos L.) Fruits Collected from a Bog-Type Habitat in Lithuania
Source: Int J Mol Sci. 2025 Jul 20;26(14):6956. doi: 10.3390/ijms26146956 (PMC12296093; doi:10.3390/ijms26146956)
Supplement: Supplementary file 1 [file ijms-26-06956-s001.zip › ijms-3727210-supplementary.xlsx]

## Sheet: Flavonols
Table S1. Variation in the percentage of flavonol group compounds determined in V. oxycoccos fruit samples.
Sampling date	Avicularin	Isoquercitrin	Hyperoside	Quercetin-3-O-arabinopyranoside (Guaijaverin)	Quercitrin	Myricetin-3-O-galactoside	Myricetin	Quercetin
2021-09-05	11.58	5.72	31.83	4.09	4.32	39.41	1.66	1.40
2021-09-10	14.64	6.62	37.27	7.13	4.57	25.66	1.90	2.23
2021-09-11	11.72	6.18	31.76	4.86	3.98	37.62	2.02	1.85
2021-09-16	12.58	6.91	32.15	5.92	4.06	32.83	2.95	2.64
2021-09-18	10.42	5.26	32.78	6.44	1.85	39.20	2.36	1.82
2021-09-20	12.20	5.79	35.68	5.77	1.39	35.59	1.97	1.62
2021-10-03	12.51	5.52	34.32	5.52	4.12	33.51	2.21	2.28
2021-10-09	13.09	6.16	36.24	6.35	4.00	29.78	1.98	2.40

## Sheet: Anthocyanins
Table S2. Variation in the percentage of anthocyanins determined in V. oxycoccos fruit samples.
Sampling date	Cyanidin-3-O-arabinoside	Cyanidin-3-O-galactoside	Cyanidin-3-O-glucoside	Delphinidin-3-O-galactoside	Peonidin-3-O-arabinoside	Peonidin-3-O-galactoside	Peonidin-3-O-glucoside	Malvidin-3-O-arabinoside	Malvidin-3-O-galactoside	Cyanidin	Malvidin	Peonidin
2021-09-05	17.39	15.70	6.02	0.50	14.08	22.36	21.22	0.7	ND	0.55	0.53	0.95
2021-09-10	16.60	21.26	0.60	0.70	16.45	36.87	2.41	1.13	0.52	0.82	1.04	1.62
2021-09-11	13.77	14.21	5.24	ND	13.94	25.90	23.45	0.90	ND	0.59	0.77	1.22
2021-09-16	15.11	13.84	1.51	0.74	18.41	34.55	8.23	2.07	0.58	0.84	2.12	2.00
2021-09-18	17.73	22.26	0.63	0.62	14.51	36.27	2.24	1.21	0.85	0.85	1.11	1.72
2021-09-20	17.13	20.14	0.49	0.78	15.60	37.70	1.93	1.87	1.21	0.63	1.21	1.32
2021-10-03	17.26	18.19	1.15	0.63	16.61	35.15	4.26	1.83	0.85	0.86	1.39	1.84
2021-10-09	18.30	16.74	0.85	0.52	20.38	34.29	3.76	1.37	0.40	0.80	0.85	1.76
*ND–Not detected

## Sheet: Triterpene compounds
Table S3. Variation in the percentage of triterpene compounds determined in V. oxycoccos fruit samples.
Sampling date	Maslinic acid	Corosolic acid	Oleanolic acid	Ursolic acid	β-Amyrin	Campesterol	α-Amyrin	β-Sitosterol	Squalene
2021-09-05	0.48	1.87	15.47	66.39	<LOQ	<LOQ	1.81	13.90	0.10
2021-09-10	0.46	1.81	18.17	63.83	<LOQ	0.43	1.11	14.11	0.09
2021-09-11	0.51	1.87	15.75	65.87	<LOQ	0.26	1.76	13.92	0.06
2021-09-16	0.45	1.68	16.75	66.62	<LOQ	0.20	1.62	12.54	0.14
2021-09-18	0.33	1.42	14.68	67.49	<LOQ	0.42	1.67	13.88	0.12
2021-09-20	0.31	1.37	15.90	66.53	<LOQ	0.27	1.63	13.92	0.07
2021-10-03	0.38	1.60	16.10	65.73	<LOQ	0.17	2.26	13.58	0.20
2021-10-09	0.41	1.71	16.62	66.81	0.33	0.17	1.81	11.97	0.17
*LOQ – Limit of quantification

## Sheet: Correlations
Table S4. Results of Pearson’s correlation analysis between the quantitative composition of biologically active compounds and the in vitro antioxidant activity of V. oxycoccos fruit extract samples.
Compounds	Correlations	Delphinidin-3-O-galactoside	Cyanidin-3-O-galactoside	Cyanidin-3-O-glucoside	Cyanidin-3-O-arabinoside	Peonidin-3-O-galactoside	Peonidin-3-O-glucoside	Malvidin-3-O-galactoside	Peonidin-3-O-arabinoside	Cyanidin	Malvidin-3-O-glucoside	Peonidin	Malvidin	Total anthocyanins	Maslinic acid	Corosolic acid	Oleanolic acid	Ursolic acid	Campesterol	α-Amyrin	β-Sitosterol	Squalene	Total triterpene compounds	Chlorogenic acid	Myricetin-3-O-galactoside	Hyperoside	Isoquercitrin	Guaijaverin	Avicularin	Quercitrin	Myricetin	Quercetin	Total flavonols	Total phenolics	Total amount of proanthocyanidins	Total amount of hydroxycinnamic acid derivatives	Reducing activity (CUPRAC)	Antiradical activity (ABTS)
Delphinidin-3-O-galactoside	Pearson Correlation	1	.725*	-0.703406	0.699359	.794*	-.806*	.855**	0.618386	0.665253	.741*	0.633351	0.662444	0.623705	-.811*	-.767*	-0.219727	-0.254447	0.20764	-0.149837	-0.375975	0.264987	-0.321612	0.0527003	-0.066808	0.163097	-0.236221	0.323421	-0.00873089	-0.545462	0.26511	0.0225773	0.00857359	0.02057	0.267303	-0.341649	-0.175476	0.139625
	Sig. (2-tailed)		0.0418481	0.0515783	0.0535371	0.0185183	0.0157616	0.00675352	0.102205	0.0718087	0.0352915	0.0918231	0.0734562	0.0984422	0.0146056	0.0264538	0.601081	0.543104	0.621721	0.723233	0.358663	0.525918	0.437269	0.90137	0.875107	0.699573	0.573287	0.434546	0.98363	0.162015	0.525719	0.957682	0.983925	0.961442	0.52217	0.407511	0.677673	0.741586
	N	8	8	8	8	8	8	8	8	8	8	8	8	8	8	8	8	8	8	8	8	8	8	8	8	8	8	8	8	8	8	8	8	8	8	8	8	8
Cyanidin-3-O-galactoside	Pearson Correlation	.725*	1	-0.494004	.912**	.918**	-0.576558	.798*	0.665199	.836**	0.518733	.722*	0.406309	.931**	-.927**	-.915**	-0.687442	-0.6618	0.433114	-0.228846	-0.545613	-0.0555283	-.760*	-0.214658	0.422034	0.428027	-0.0603755	0.527141	0.11985	-0.514638	0.504105	0.0723312	0.413723	0.415168	0.613801	-0.141479	-0.0228343	0.447636
	Sig. (2-tailed)	0.0418481		0.213405	0.00158469	0.00130411	0.134636	0.0175057	0.0718399	0.00979836	0.18777	0.0431676	0.317863	0.000764519	0.000902948	0.00143	0.0595603	0.0738372	0.283755	0.585659	0.161875	0.896098	0.0286337	0.60971	0.297628	0.290084	0.887071	0.179448	0.777425	0.191895	0.202726	0.864851	0.308243	0.306385	0.105515	0.738246	0.9572	0.266063
	N	8	8	8	8	8	8	8	8	8	8	8	8	8	8	8	8	8	8	8	8	8	8	8	8	8	8	8	8	8	8	8	8	8	8	8	8	8
Cyanidin-3-O-glucoside	Pearson Correlation	-0.703406	-0.494004	1	-0.375506	-.741*	.983**	-.727*	-0.606918	-0.640613	-.725*	-.716*	-.723*	-0.341447	0.540297	0.505916	-0.226447	0.0224157	-0.61372	0.285139	0.323844	-0.343715	0.0113662	-0.33072	0.501819	-0.18562	0.0343848	-0.56121	-0.140089	0.386875	-0.489419	-0.552931	0.0946176	0.0359489	-0.0920556	0.232603	-0.170781	-0.0757865
	Sig. (2-tailed)	0.0515783	0.213405		0.359311	0.0355164	1.17386e-05	0.0409957	0.110596	0.0870143	0.0417158	0.0455433	0.0428761	0.407807	0.166832	0.200841	0.589703	0.957985	0.105574	0.493637	0.43391	0.404493	0.97869	0.423632	0.205117	0.659874	0.935579	0.147801	0.740749	0.34374	0.218348	0.155185	0.823648	0.932654	0.828368	0.579346	0.685957	0.858443
	N	8	8	8	8	8	8	8	8	8	8	8	8	8	8	8	8	8	8	8	8	8	8	8	8	8	8	8	8	8	8	8	8	8	8	8	8	8
Cyanidin-3-O-arabinoside	Pearson Correlation	0.699359	.912**	-0.375506	1	.865**	-0.477769	0.700504	.837**	.834**	0.544768	.743*	0.336723	.975**	-.889**	-.843**	-.719*	-0.571159	0.078604	0.081965	-.789*	0.185422	-.717*	0.00436156	0.391302	0.301322	-0.215784	0.320816	-0.014373	-0.470045	0.26608	-0.00370257	0.290622	0.324135	0.586666	-0.302354	-0.196623	0.303091
	Sig. (2-tailed)	0.0535371	0.00158469	0.359311		0.00557573	0.231169	0.0529781	0.00955899	0.00997855	0.162657	0.0346229	0.414744	3.69439e-05	0.0031806	0.00861899	0.0442368	0.139189	0.853223	0.847002	0.0198555	0.660221	0.0454216	0.991822	0.337762	0.468287	0.607789	0.438469	0.973054	0.239877	0.524147	0.993058	0.484989	0.433474	0.126337	0.466689	0.640724	0.465549
	N	8	8	8	8	8	8	8	8	8	8	8	8	8	8	8	8	8	8	8	8	8	8	8	8	8	8	8	8	8	8	8	8	8	8	8	8	8
Peonidin-3-O-galactoside	Pearson Correlation	.794*	.918**	-.741*	.865**	1	-.784*	.913**	.817*	.898**	.776*	.871**	0.647043	.879**	-.935**	-.916**	-0.477993	-0.463118	0.450537	-0.0847244	-0.63711	0.177046	-0.563739	0.0989983	0.0830814	0.250793	-0.223351	0.465818	-0.0149821	-0.631924	0.473207	0.180747	0.131023	0.166456	0.40098	-0.384122	-0.113371	0.19328
	Sig. (2-tailed)	0.0185183	0.00130411	0.0355164	0.00557573		0.0212291	0.00154495	0.0132344	0.00243579	0.0235586	0.00490062	0.0828819	0.0040041	0.000663086	0.00140347	0.23092	0.247826	0.262597	0.8419	0.0893156	0.67491	0.145585	0.815587	0.844938	0.549109	0.594936	0.244712	0.971913	0.0927854	0.236292	0.668408	0.757129	0.693612	0.324865	0.347482	0.789244	0.646525
	N	8	8	8	8	8	8	8	8	8	8	8	8	8	8	8	8	8	8	8	8	8	8	8	8	8	8	8	8	8	8	8	8	8	8	8	8	8
Peonidin-3-O-glucoside	Pearson Correlation	-.806*	-0.576558	.983**	-0.477769	-.784*	1	-.766*	-0.652422	-0.684479	-.730*	-.731*	-0.701099	-0.420022	0.618505	0.570169	-0.147561	0.111105	-0.551445	0.301577	0.375894	-0.355353	0.106222	-0.254651	0.429634	-0.25052	0.0245364	-0.583484	-0.182761	0.37413	-0.454918	-0.514312	0.0237053	-0.0269846	-0.167307	0.215638	-0.143345	-0.158039
	Sig. (2-tailed)	0.0157616	0.134636	1.17386e-05	0.231169	0.0212291		0.0266507	0.0795143	0.0611175	0.0396019	0.0395353	0.0526894	0.300181	0.10212	0.140034	0.727312	0.793385	0.156531	0.467892	0.358775	0.387679	0.802327	0.542769	0.288077	0.549559	0.954013	0.128917	0.664877	0.361217	0.257404	0.192225	0.955569	0.949428	0.692104	0.608038	0.734888	0.708575
	N	8	8	8	8	8	8	8	8	8	8	8	8	8	8	8	8	8	8	8	8	8	8	8	8	8	8	8	8	8	8	8	8	8	8	8	8	8
Malvidin-3-O-galactoside	Pearson Correlation	.855**	.798*	-.727*	0.700504	.913**	-.766*	1	0.618882	.710*	.887**	0.70423	.770*	.733*	-.928**	-.936**	-0.397108	-0.365776	0.39282	-0.059363	-0.3788	0.0738414	-0.451003	0.0424421	-0.0139198	0.0658519	-0.36294	0.262331	-0.160617	-.788*	0.318374	-0.073052	-0.069877	-0.0688368	0.127929	-0.558683	-0.319422	-0.0574724
	Sig. (2-tailed)	0.00675352	0.0175057	0.0409957	0.0529781	0.00154495	0.0266507		0.101851	0.0482846	0.0032728	0.0511849	0.0254315	0.0384774	0.000866894	0.000616317	0.329996	0.372887	0.335724	0.888956	0.354767	0.86205	0.262042	0.920517	0.973904	0.876884	0.376887	0.53023	0.703983	0.0203214	0.44216	0.863514	0.869407	0.871338	0.762738	0.150033	0.440575	0.892476
	N	8	8	8	8	8	8	8	8	8	8	8	8	8	8	8	8	8	8	8	8	8	8	8	8	8	8	8	8	8	8	8	8	8	8	8	8	8
Peonidin-3-O-arabinoside	Pearson Correlation	0.618386	0.665199	-0.606918	.837**	.817*	-0.652422	0.618882	1	.817*	0.671986	.838**	0.43757	.777*	-0.702999	-0.625635	-0.320729	-0.252317	0.05198	0.229244	-.926**	0.520593	-0.375301	0.443414	-0.0732127	0.173308	-0.247694	0.307322	-0.0369896	-0.376303	0.19287	0.303752	0.024257	0.119863	0.370976	-0.43185	-0.137298	0.0705528
	Sig. (2-tailed)	0.102205	0.0718399	0.110596	0.00955899	0.0132344	0.0795143	0.101851		0.0133663	0.0679483	0.00933454	0.278267	0.02325	0.0517734	0.0970964	0.438602	0.546602	0.902713	0.58499	0.000968961	0.185911	0.359595	0.271149	0.863216	0.681495	0.55422	0.459025	0.930708	0.35821	0.647237	0.464527	0.954536	0.7774	0.365604	0.285321	0.745784	0.868152
	N	8	8	8	8	8	8	8	8	8	8	8	8	8	8	8	8	8	8	8	8	8	8	8	8	8	8	8	8	8	8	8	8	8	8	8	8	8
Cyanidin	Pearson Correlation	0.665253	.836**	-0.640613	.834**	.898**	-0.684479	.710*	.817*	1	0.637574	.973**	0.632167	.835**	-.764*	-.740*	-0.462224	-0.432395	0.364085	0.0662313	-.739*	0.448256	-0.532559	0.170495	0.0204896	0.122731	-0.305112	0.402057	-0.100647	-0.413427	0.523299	0.297035	0.0455758	0.0864147	0.414603	-0.258934	-0.0751696	0.338527
	Sig. (2-tailed)	0.0718087	0.00979836	0.0870143	0.00997855	0.00243579	0.0611175	0.0482846	0.0133663		0.0890088	4.67143e-05	0.0926212	0.0098613	0.0272781	0.0356496	0.248862	0.284645	0.37527	0.876179	0.0361238	0.265321	0.174192	0.686463	0.961593	0.772179	0.462429	0.323444	0.812558	0.308625	0.183225	0.474952	0.914664	0.838777	0.30711	0.535763	0.859587	0.412089
	N	8	8	8	8	8	8	8	8	8	8	8	8	8	8	8	8	8	8	8	8	8	8	8	8	8	8	8	8	8	8	8	8	8	8	8	8	8
Malvidin-3-O-glucoside	Pearson Correlation	.741*	0.518733	-.725*	0.544768	.776*	-.730*	.887**	0.671986	0.637574	1	.721*	.871**	0.561997	-.747*	-.745*	-0.187335	-0.104206	0.137777	0.300255	-0.473728	0.407954	-0.195987	0.382527	-0.354927	-0.267949	-0.618278	-0.0333521	-0.407893	-.750*	0.0754887	-0.0795304	-0.46028	-0.431795	-0.200403	-.811*	-0.531276	-0.387354
	Sig. (2-tailed)	0.0352915	0.18777	0.0417158	0.162657	0.0235586	0.0396019	0.0032728	0.0679483	0.0890088		0.0435329	0.00483007	0.147109	0.0331008	0.0339526	0.656878	0.806023	0.744919	0.469943	0.235705	0.315717	0.641827	0.349659	0.388289	0.521125	0.102283	0.937511	0.315797	0.0321029	0.858996	0.851508	0.25112	0.285389	0.634184	0.0145418	0.175429	0.343091
	N	8	8	8	8	8	8	8	8	8	8	8	8	8	8	8	8	8	8	8	8	8	8	8	8	8	8	8	8	8	8	8	8	8	8	8	8	8
Peonidin	Pearson Correlation	0.633351	.722*	-.716*	.743*	.871**	-.731*	0.70423	.838**	.973**	.721*	1	.730*	.746*	-0.693504	-0.67257	-0.317738	-0.259504	0.348656	0.163595	-.737*	0.560693	-0.362768	0.363749	-0.157637	-0.0186156	-0.397754	0.321321	-0.207235	-0.458569	0.502149	0.331196	-0.133622	-0.0724057	0.280639	-0.369215	-0.112439	0.169233
	Sig. (2-tailed)	0.0918231	0.0431676	0.0455433	0.0346229	0.00490062	0.0395353	0.0511849	0.00933454	4.67143e-05	0.0435329		0.0398449	0.0334967	0.0564482	0.0676196	0.443124	0.534833	0.397316	0.698689	0.037021	0.148256	0.37713	0.375743	0.70929	0.965104	0.329138	0.437708	0.622416	0.253116	0.204772	0.422925	0.752424	0.864713	0.500778	0.368063	0.790948	0.688695
	N	8	8	8	8	8	8	8	8	8	8	8	8	8	8	8	8	8	8	8	8	8	8	8	8	8	8	8	8	8	8	8	8	8	8	8	8	8
Malvidin	Pearson Correlation	0.662444	0.406309	-.723*	0.336723	0.647043	-0.701099	.770*	0.43757	0.632167	.871**	.730*	1	0.37552	-0.544439	-0.580674	-0.0319453	0.090247	0.305708	0.216769	-0.218623	0.467775	0.0155421	0.402113	-0.432431	-0.448359	-0.665462	-0.0490924	-0.53216	-0.701598	0.346281	-0.0269426	-0.587019	-0.568641	-0.222975	-0.617744	-0.379161	-0.292239
	Sig. (2-tailed)	0.0734562	0.317863	0.0428761	0.414744	0.0828819	0.0526894	0.0254315	0.278267	0.0926212	0.00483007	0.0398449		0.359292	0.162963	0.131221	0.940143	0.831703	0.461509	0.606111	0.602957	0.242468	0.970863	0.32337	0.2846	0.265197	0.0716867	0.9081	0.174576	0.0524479	0.40076	0.949507	0.126052	0.141342	0.595572	0.102665	0.354271	0.48245
	N	8	8	8	8	8	8	8	8	8	8	8	8	8	8	8	8	8	8	8	8	8	8	8	8	8	8	8	8	8	8	8	8	8	8	8	8	8
Total anthocyanins	Pearson Correlation	0.623705	.931**	-0.341447	.975**	.879**	-0.420022	.733*	.777*	.835**	0.561997	.746*	0.37552	1	-.910**	-.894**	-.805*	-0.607973	0.156847	0.106747	-.735*	0.0843066	-.762*	-0.0354478	0.449261	0.236836	-0.276029	0.274627	-0.100496	-0.563874	0.314362	-0.0797749	0.258796	0.280397	0.538999	-0.35331	-0.248504	0.246116
	Sig. (2-tailed)	0.0984422	0.000764519	0.407807	3.69439e-05	0.0040041	0.300181	0.0384774	0.02325	0.0098613	0.147109	0.0334967	0.359292		0.00169817	0.00276493	0.0159202	0.109808	0.710699	0.801365	0.0377311	0.842673	0.0280581	0.933591	0.264118	0.572259	0.508134	0.510378	0.812835	0.145467	0.448253	0.851055	0.535988	0.501163	0.168054	0.390608	0.552882	0.556829
	N	8	8	8	8	8	8	8	8	8	8	8	8	8	8	8	8	8	8	8	8	8	8	8	8	8	8	8	8	8	8	8	8	8	8	8	8	8
Maslinic acid	Pearson Correlation	-.811*	-.927**	0.540297	-.889**	-.935**	0.618505	-.928**	-0.702999	-.764*	-.747*	-0.693504	-0.544439	-.910**	1	.989**	0.654042	0.593989	-0.270826	0.036559	0.553699	-0.00522979	0.70301	0.10943	-0.264417	-0.241706	0.27124	-0.308326	0.0514992	0.682902	-0.258968	0.112722	-0.172027	-0.168392	-0.346306	0.461341	0.312174	-0.129156
	Sig. (2-tailed)	0.0146056	0.000902948	0.166832	0.0031806	0.000663086	0.10212	0.000866894	0.0517734	0.0272781	0.0331008	0.0564482	0.162963	0.00169817		3.47895e-06	0.0785156	0.120508	0.516485	0.931513	0.154491	0.990194	0.0517679	0.79645	0.526842	0.564143	0.515819	0.457482	0.90361	0.0619563	0.535708	0.790429	0.683757	0.690182	0.400724	0.249886	0.45159	0.760512
	N	8	8	8	8	8	8	8	8	8	8	8	8	8	8	8	8	8	8	8	8	8	8	8	8	8	8	8	8	8	8	8	8	8	8	8	8	8
Corosolic acid	Pearson Correlation	-.767*	-.915**	0.505916	-.843**	-.916**	0.570169	-.936**	-0.625635	-.740*	-.745*	-0.67257	-0.580674	-.894**	.989**	1	0.685147	0.578833	-0.31239	0.0261753	0.472488	0.0589739	0.693075	0.133172	-0.296476	-0.169912	0.32289	-0.255345	0.129906	.747*	-0.297459	0.18629	-0.12853	-0.115041	-0.30512	0.482542	0.344591	-0.0840265
	Sig. (2-tailed)	0.0264538	0.00143	0.200841	0.00861899	0.00140347	0.140034	0.000616317	0.0970964	0.0356496	0.0339526	0.0676196	0.131221	0.00276493	3.47895e-06		0.0607644	0.132742	0.451259	0.950944	0.237105	0.88968	0.0566654	0.75324	0.475824	0.687494	0.435345	0.541631	0.759152	0.0331508	0.474291	0.658703	0.761646	0.786194	0.462416	0.22587	0.403218	0.84319
	N	8	8	8	8	8	8	8	8	8	8	8	8	8	8	8	8	8	8	8	8	8	8	8	8	8	8	8	8	8	8	8	8	8	8	8	8	8
Oleanolic acid	Pearson Correlation	-0.219727	-0.687442	-0.226447	-.719*	-0.477993	-0.147561	-0.397108	-0.320729	-0.462224	-0.187335	-0.317738	-0.0319453	-.805*	0.654042	0.685147	1	0.705033	0.0856662	-0.222268	0.433047	0.231591	.845**	0.379534	-.752*	-0.101914	0.291364	0.0613117	0.207556	0.408033	-0.0508902	0.474886	-0.292599	-0.245911	-0.386099	0.251258	0.415804	-0.194259
	Sig. (2-tailed)	0.601081	0.0595603	0.589703	0.0442368	0.23092	0.727312	0.329996	0.438602	0.248862	0.656878	0.443124	0.940143	0.0159202	0.0785156	0.0607644		0.050803	0.84016	0.59677	0.283838	0.581044	0.00830259	0.353759	0.03125	0.81023	0.483824	0.885328	0.621864	0.315614	0.904746	0.234401	0.481886	0.557167	0.344793	0.548343	0.305569	0.644824
	N	8	8	8	8	8	8	8	8	8	8	8	8	8	8	8	8	8	8	8	8	8	8	8	8	8	8	8	8	8	8	8	8	8	8	8	8	8
Ursolic acid	Pearson Correlation	-0.254447	-0.6618	0.0224157	-0.571159	-0.463118	0.111105	-0.365776	-0.252317	-0.432395	-0.104206	-0.259504	0.090247	-0.607973	0.593989	0.578833	0.705033	1	-0.195872	0.193896	0.363222	0.252388	.970**	.719*	-0.435507	-0.530179	-0.165381	-0.368052	-0.378381	-0.0383061	0.0165891	-0.0108009	-0.542832	-0.45311	-0.27441	-0.0578591	0.126855	-0.547471
	Sig. (2-tailed)	0.543104	0.0738372	0.957985	0.139189	0.247826	0.793385	0.372887	0.546602	0.284645	0.806023	0.534833	0.831703	0.109808	0.120508	0.132742	0.050803		0.642025	0.645454	0.376488	0.546485	6.91379e-05	0.0443964	0.280801	0.17649	0.695518	0.369691	0.355344	0.928246	0.968901	0.97975	0.164458	0.259541	0.510726	0.891756	0.764686	0.160162
	N	8	8	8	8	8	8	8	8	8	8	8	8	8	8	8	8	8	8	8	8	8	8	8	8	8	8	8	8	8	8	8	8	8	8	8	8	8
Campesterol	Pearson Correlation	0.20764	0.433114	-0.61372	0.078604	0.450537	-0.551445	0.39282	0.05198	0.364085	0.137777	0.348656	0.305708	0.156847	-0.270826	-0.31239	0.0856662	-0.195872	1	-.720*	0.161771	-0.315548	-0.127809	-0.186554	-0.0253905	0.439587	0.39509	.760*	0.388335	-0.179378	.810*	0.5419	0.351628	0.352003	0.313949	0.331569	0.583356	0.431822
	Sig. (2-tailed)	0.621721	0.283755	0.105574	0.853223	0.262597	0.156531	0.335724	0.902713	0.37527	0.744919	0.397316	0.461509	0.710699	0.516485	0.451259	0.84016	0.642025		0.0440208	0.70193	0.446449	0.762955	0.658242	0.952413	0.275799	0.332686	0.0284735	0.341764	0.670812	0.0147704	0.165329	0.393027	0.392487	0.448882	0.42237	0.129022	0.285355
	N	8	8	8	8	8	8	8	8	8	8	8	8	8	8	8	8	8	8	8	8	8	8	8	8	8	8	8	8	8	8	8	8	8	8	8	8	8
α-Amyrin	Pearson Correlation	-0.149837	-0.228846	0.285139	0.081965	-0.0847244	0.301577	-0.059363	0.229244	0.0662313	0.300255	0.163595	0.216769	0.106747	0.036559	0.0261753	-0.222268	0.193896	-.720*	1	-0.409631	0.564223	0.0671564	0.501531	-0.179507	-.774*	-.825*	-.821*	-.792*	-0.206631	-0.524236	-0.469247	-.718*	-0.692994	-0.473032	-.716*	-.790*	-0.644208
	Sig. (2-tailed)	0.723233	0.585659	0.493637	0.847002	0.8419	0.467892	0.888956	0.58499	0.876179	0.469943	0.698689	0.606111	0.801365	0.931513	0.950944	0.59677	0.645454	0.0440208		0.313535	0.145162	0.87446	0.20542	0.670584	0.0240428	0.0116632	0.0125315	0.0190621	0.623453	0.1823	0.240786	0.0450732	0.0567063	0.23649	0.04593	0.0196426	0.0846897
	N	8	8	8	8	8	8	8	8	8	8	8	8	8	8	8	8	8	8	8	8	8	8	8	8	8	8	8	8	8	8	8	8	8	8	8	8	8
β-Sitosterol	Pearson Correlation	-0.375975	-0.545613	0.323844	-.789*	-0.63711	0.375894	-0.3788	-.926**	-.739*	-0.473728	-.737*	-0.218623	-.735*	0.553699	0.472488	0.433047	0.363222	0.161771	-0.409631	1	-0.56431	0.47881	-0.350442	-0.0103849	-0.128357	0.263855	-0.157744	0.0551311	0.150165	0.0010922	-0.248499	-0.0414519	-0.119519	-0.316959	0.376143	0.222948	-0.117748
	Sig. (2-tailed)	0.358663	0.161875	0.43391	0.0198555	0.0893156	0.358775	0.354767	0.000968961	0.0361238	0.235705	0.037021	0.602957	0.0377311	0.154491	0.237105	0.283838	0.376488	0.70193	0.313535		0.145087	0.230008	0.394736	0.98053	0.761961	0.527755	0.7091	0.896838	0.722644	0.997952	0.55289	0.922367	0.778026	0.444305	0.35843	0.595619	0.781255
	N	8	8	8	8	8	8	8	8	8	8	8	8	8	8	8	8	8	8	8	8	8	8	8	8	8	8	8	8	8	8	8	8	8	8	8	8	8
Squalene	Pearson Correlation	0.264987	-0.0555283	-0.343715	0.185422	0.177046	-0.355353	0.0738414	0.520593	0.448256	0.407954	0.560693	0.467775	0.0843066	-0.00522979	0.0589739	0.231591	0.252388	-0.315548	0.564223	-0.56431	1	0.211146	0.644619	-0.628009	-0.435303	-0.509079	-0.20417	-0.35806	0.0687984	-0.101459	0.2805	-0.581771	-0.511983	-0.221994	-0.351096	-0.260363	-0.14494
	Sig. (2-tailed)	0.525918	0.896098	0.404493	0.660221	0.67491	0.387679	0.86205	0.185911	0.265321	0.315717	0.148256	0.242468	0.842673	0.990194	0.88968	0.581044	0.546485	0.446449	0.145162	0.145087		0.615711	0.0844258	0.0954557	0.281052	0.197572	0.627688	0.383812	0.87141	0.811066	0.500999	0.130319	0.194596	0.597235	0.393793	0.533433	0.732019
	N	8	8	8	8	8	8	8	8	8	8	8	8	8	8	8	8	8	8	8	8	8	8	8	8	8	8	8	8	8	8	8	8	8	8	8	8	8
Total triterpene compounds	Pearson Correlation	-0.321612	-.760*	0.0113662	-.717*	-0.563739	0.106222	-0.451003	-0.375301	-0.532559	-0.195987	-0.362768	0.0155421	-.762*	0.70301	0.693075	.845**	.970**	-0.127809	0.0671564	0.47881	0.211146	1	0.604969	-0.541433	-0.445921	-0.0191232	-0.290099	-0.221062	0.131125	-0.0261386	0.104138	-0.497046	-0.426086	-0.360403	0.0671329	0.223275	-0.473663
	Sig. (2-tailed)	0.437269	0.0286337	0.97869	0.0454216	0.145585	0.802327	0.262042	0.359595	0.174192	0.641827	0.37713	0.970863	0.0280581	0.0517679	0.0566654	0.00830259	6.91379e-05	0.762955	0.87446	0.230008	0.615711		0.112059	0.165766	0.268123	0.964153	0.485812	0.598815	0.756944	0.951012	0.806149	0.210159	0.292516	0.38048	0.874504	0.595064	0.235778
	N	8	8	8	8	8	8	8	8	8	8	8	8	8	8	8	8	8	8	8	8	8	8	8	8	8	8	8	8	8	8	8	8	8	8	8	8	8
Chlorogenic acid	Pearson Correlation	0.0527003	-0.214658	-0.33072	0.00436156	0.0989983	-0.254651	0.0424421	0.443414	0.170495	0.382527	0.363749	0.402113	-0.0354478	0.10943	0.133172	0.379534	.719*	-0.186554	0.501531	-0.350442	0.644619	0.604969	1	-0.499895	-0.50154	-0.440772	-0.251774	-0.492431	-0.28355	0.0763162	0.167023	-0.602711	-0.460858	-0.13721	-0.44813	-0.0964222	-0.549647
	Sig. (2-tailed)	0.90137	0.60971	0.423632	0.991822	0.815587	0.542769	0.920517	0.271149	0.686463	0.349659	0.375743	0.32337	0.933591	0.79645	0.75324	0.353759	0.0443964	0.658242	0.20542	0.394736	0.0844258	0.112059		0.207142	0.205411	0.274355	0.547494	0.215095	0.496153	0.857462	0.692608	0.113769	0.250447	0.745941	0.265472	0.820326	0.158168
	N	8	8	8	8	8	8	8	8	8	8	8	8	8	8	8	8	8	8	8	8	8	8	8	8	8	8	8	8	8	8	8	8	8	8	8	8	8
Myricetin-3-O-galactoside	Pearson Correlation	-0.066808	0.422034	0.501819	0.391302	0.0830814	0.429634	-0.0139198	-0.0732127	0.0204896	-0.354927	-0.157637	-0.432431	0.449261	-0.264417	-0.296476	-.752*	-0.435507	-0.0253905	-0.179507	-0.0103849	-0.628009	-0.541433	-0.499895	1	0.360177	0.194668	0.095902	0.097685	-0.15156	0.182954	-0.419339	0.643336	0.610774	0.657891	0.266239	0.0736453	0.369178
	Sig. (2-tailed)	0.875107	0.297628	0.205117	0.337762	0.844938	0.288077	0.973904	0.863216	0.961593	0.388289	0.70929	0.2846	0.264118	0.526842	0.475824	0.03125	0.280801	0.952413	0.670584	0.98053	0.0954557	0.165766	0.207142		0.380801	0.644114	0.821283	0.818002	0.720147	0.66454	0.301051	0.0852504	0.107733	0.0761736	0.523889	0.862414	0.368115
	N	8	8	8	8	8	8	8	8	8	8	8	8	8	8	8	8	8	8	8	8	8	8	8	8	8	8	8	8	8	8	8	8	8	8	8	8	8
Hyperoside	Pearson Correlation	0.163097	0.428027	-0.18562	0.301322	0.250793	-0.25052	0.0658519	0.173308	0.122731	-0.267949	-0.0186156	-0.448359	0.236836	-0.241706	-0.169912	-0.101914	-0.530179	0.439587	-.774*	-0.128357	-0.435303	-0.445921	-0.50154	0.360177	1	.855**	.862**	.929**	0.324268	0.267224	0.521146	.934**	.934**	0.663459	0.605294	0.657289	.747*
	Sig. (2-tailed)	0.699573	0.290084	0.659874	0.468287	0.549109	0.549559	0.876884	0.681495	0.772179	0.521125	0.965104	0.265197	0.572259	0.564143	0.687494	0.81023	0.17649	0.275799	0.0240428	0.761961	0.281052	0.268123	0.205411	0.380801		0.00679112	0.00591498	0.000852496	0.433274	0.522296	0.185361	0.000689615	0.00069876	0.072858	0.111815	0.076537	0.0331667
	N	8	8	8	8	8	8	8	8	8	8	8	8	8	8	8	8	8	8	8	8	8	8	8	8	8	8	8	8	8	8	8	8	8	8	8	8	8
Isoquercitrin	Pearson Correlation	-0.236221	-0.0603755	0.0343848	-0.215784	-0.223351	0.0245364	-0.36294	-0.247694	-0.305112	-0.618278	-0.397754	-0.665462	-0.276029	0.27124	0.32289	0.291364	-0.165381	0.39509	-.825*	0.263855	-0.509079	-0.0191232	-0.440772	0.194668	.855**	1	.720*	.940**	0.598286	0.197197	0.565902	.816*	.815*	0.450396	.832*	.844**	0.630543
	Sig. (2-tailed)	0.573287	0.887071	0.935579	0.607789	0.594936	0.954013	0.376887	0.55422	0.462429	0.102283	0.329138	0.0716867	0.508134	0.515819	0.435345	0.483824	0.695518	0.332686	0.0116632	0.527755	0.197572	0.964153	0.274355	0.644114	0.00679112		0.0440377	0.000521998	0.11716	0.639729	0.143704	0.0135074	0.013672	0.262764	0.0103516	0.00845894	0.0937225
	N	8	8	8	8	8	8	8	8	8	8	8	8	8	8	8	8	8	8	8	8	8	8	8	8	8	8	8	8	8	8	8	8	8	8	8	8	8
Guaijaverin	Pearson Correlation	0.323421	0.527141	-0.56121	0.320816	0.465818	-0.583484	0.262331	0.307322	0.402057	-0.0333521	0.321321	-0.0490924	0.274627	-0.308326	-0.255345	0.0613117	-0.368052	.760*	-.821*	-0.157744	-0.20417	-0.290099	-0.251774	0.095902	.862**	.720*	1	.798*	0.159297	0.635695	.759*	.732*	.762*	0.651753	0.55862	.769*	.754*
	Sig. (2-tailed)	0.434546	0.179448	0.147801	0.438469	0.244712	0.128917	0.53023	0.459025	0.323444	0.937511	0.437708	0.9081	0.510378	0.457482	0.541631	0.885328	0.369691	0.0284735	0.0125315	0.7091	0.627688	0.485812	0.547494	0.821283	0.00591498	0.0440377		0.0176756	0.706332	0.0902546	0.0288689	0.0389228	0.0281338	0.0799284	0.150089	0.0256138	0.0306007
	N	8	8	8	8	8	8	8	8	8	8	8	8	8	8	8	8	8	8	8	8	8	8	8	8	8	8	8	8	8	8	8	8	8	8	8	8	8
Avicularin	Pearson Correlation	-0.00873089	0.11985	-0.140089	-0.014373	-0.0149821	-0.182761	-0.160617	-0.0369896	-0.100647	-0.407893	-0.207235	-0.53216	-0.100496	0.0514992	0.129906	0.207556	-0.378381	0.388335	-.792*	0.0551311	-0.35806	-0.221062	-0.492431	0.097685	.929**	.940**	.798*	1	0.580298	0.121447	0.632787	.813*	.801*	0.42228	.709*	.721*	0.697479
	Sig. (2-tailed)	0.98363	0.777425	0.740749	0.973054	0.971913	0.664877	0.703983	0.930708	0.812558	0.315797	0.622416	0.174576	0.812835	0.90361	0.759152	0.621864	0.355344	0.341764	0.0190621	0.896838	0.383812	0.598815	0.215095	0.818002	0.000852496	0.000521998	0.0176756		0.13153	0.774515	0.0922027	0.0140681	0.0167713	0.297315	0.0489553	0.0434903	0.0544617
	N	8	8	8	8	8	8	8	8	8	8	8	8	8	8	8	8	8	8	8	8	8	8	8	8	8	8	8	8	8	8	8	8	8	8	8	8	8
Quercitrin	Pearson Correlation	-0.545462	-0.514638	0.386875	-0.470045	-0.631924	0.37413	-.788*	-0.376303	-0.413427	-.750*	-0.458569	-0.701598	-0.563874	0.682902	.747*	0.408033	-0.0383061	-0.179378	-0.206631	0.150165	0.0687984	0.131125	-0.28355	-0.15156	0.324268	0.598286	0.159297	0.580298	1	-0.28084	0.460745	0.311789	0.287401	-0.032261	0.697442	0.458554	0.457083
	Sig. (2-tailed)	0.162015	0.191895	0.34374	0.239877	0.0927854	0.361217	0.0203214	0.35821	0.308625	0.0321029	0.253116	0.0524479	0.145467	0.0619563	0.0331508	0.315614	0.928246	0.670812	0.623453	0.722644	0.87141	0.756944	0.496153	0.720147	0.433274	0.11716	0.706332	0.13153		0.500458	0.250579	0.452177	0.490062	0.939553	0.0544799	0.253134	0.254857
	N	8	8	8	8	8	8	8	8	8	8	8	8	8	8	8	8	8	8	8	8	8	8	8	8	8	8	8	8	8	8	8	8	8	8	8	8	8
Myricetin	Pearson Correlation	0.26511	0.504105	-0.489419	0.26608	0.473207	-0.454918	0.318374	0.19287	0.523299	0.0754887	0.502149	0.346281	0.314362	-0.258968	-0.297459	-0.0508902	0.0165891	.810*	-0.524236	0.0010922	-0.101459	-0.0261386	0.0763162	0.182954	0.267224	0.197197	0.635695	0.121447	-0.28084	1	0.430661	0.300503	0.350204	0.615241	0.358913	0.598198	0.480246
	Sig. (2-tailed)	0.525719	0.202726	0.218348	0.524147	0.236292	0.257404	0.44216	0.647237	0.183225	0.858996	0.204772	0.40076	0.448253	0.535708	0.474291	0.904746	0.968901	0.0147704	0.1823	0.997952	0.811066	0.951012	0.857462	0.66454	0.522296	0.639729	0.0902546	0.774515	0.500458		0.286798	0.469557	0.39508	0.104469	0.382597	0.117229	0.228412
	N	8	8	8	8	8	8	8	8	8	8	8	8	8	8	8	8	8	8	8	8	8	8	8	8	8	8	8	8	8	8	8	8	8	8	8	8	8
Quercetin	Pearson Correlation	0.0225773	0.0723312	-0.552931	-0.00370257	0.180747	-0.514312	-0.073052	0.303752	0.297035	-0.0795304	0.331196	-0.0269426	-0.0797749	0.112722	0.18629	0.474886	-0.0108009	0.5419	-0.469247	-0.248499	0.2805	0.104138	0.167023	-0.419339	0.521146	0.565902	.759*	0.632787	0.460745	0.430661	1	0.312775	0.382878	0.277732	0.480777	.731*	0.520149
	Sig. (2-tailed)	0.957682	0.864851	0.155185	0.993058	0.668408	0.192225	0.863514	0.464527	0.474952	0.851508	0.422925	0.949507	0.851055	0.790429	0.658703	0.234401	0.97975	0.165329	0.240786	0.55289	0.500999	0.806149	0.692608	0.301051	0.185361	0.143704	0.0288689	0.0922027	0.250579	0.286798		0.450672	0.349179	0.505412	0.227823	0.0394787	0.186354
	N	8	8	8	8	8	8	8	8	8	8	8	8	8	8	8	8	8	8	8	8	8	8	8	8	8	8	8	8	8	8	8	8	8	8	8	8	8
Total flavonols	Pearson Correlation	0.00857359	0.413723	0.0946176	0.290622	0.131023	0.0237053	-0.069877	0.024257	0.0455758	-0.46028	-0.133622	-0.587019	0.258796	-0.172027	-0.12853	-0.292599	-0.542832	0.351628	-.718*	-0.0414519	-0.581771	-0.497046	-0.602711	0.643336	.934**	.816*	.732*	.813*	0.311789	0.300503	0.312775	1	.986**	.771*	0.689887	0.633571	.785*
	Sig. (2-tailed)	0.983925	0.308243	0.823648	0.484989	0.757129	0.955569	0.869407	0.954536	0.914664	0.25112	0.752424	0.126052	0.535988	0.683757	0.761646	0.481886	0.164458	0.393027	0.0450732	0.922367	0.130319	0.210159	0.113769	0.0852504	0.000689615	0.0135074	0.0389228	0.0140681	0.452177	0.469557	0.450672		6.8865e-06	0.0250343	0.0582933	0.0916749	0.0211395
	N	8	8	8	8	8	8	8	8	8	8	8	8	8	8	8	8	8	8	8	8	8	8	8	8	8	8	8	8	8	8	8	8	8	8	8	8	8
Total phenolics	Pearson Correlation	0.02057	0.415168	0.0359489	0.324135	0.166456	-0.0269846	-0.0688368	0.119863	0.0864147	-0.431795	-0.0724057	-0.568641	0.280397	-0.168392	-0.115041	-0.245911	-0.45311	0.352003	-0.692994	-0.119519	-0.511983	-0.426086	-0.460858	0.610774	.934**	.815*	.762*	.801*	0.287401	0.350204	0.382878	.986**	1	.829*	0.673427	0.684461	.757*
	Sig. (2-tailed)	0.961442	0.306385	0.932654	0.433474	0.693612	0.949428	0.871338	0.7774	0.838777	0.285389	0.864713	0.141342	0.501163	0.690182	0.786194	0.557167	0.259541	0.392487	0.0567063	0.778026	0.194596	0.292516	0.250447	0.107733	0.00069876	0.013672	0.0281338	0.0167713	0.490062	0.39508	0.349179	6.8865e-06		0.0109535	0.0671389	0.0611274	0.0295028
	N	8	8	8	8	8	8	8	8	8	8	8	8	8	8	8	8	8	8	8	8	8	8	8	8	8	8	8	8	8	8	8	8	8	8	8	8	8
Total amount of proanthocyanidins	Pearson Correlation	0.267303	0.613801	-0.0920556	0.586666	0.40098	-0.167307	0.127929	0.370976	0.414603	-0.200403	0.280639	-0.222975	0.538999	-0.346306	-0.30512	-0.386099	-0.27441	0.313949	-0.473032	-0.316959	-0.221994	-0.360403	-0.13721	0.657891	0.663459	0.450396	0.651753	0.42228	-0.032261	0.615241	0.277732	.771*	.829*	1	0.490893	0.571692	0.697966
	Sig. (2-tailed)	0.52217	0.105515	0.828368	0.126337	0.324865	0.692104	0.762738	0.365604	0.30711	0.634184	0.500778	0.595572	0.168054	0.400724	0.462416	0.344793	0.510726	0.448882	0.23649	0.444305	0.597235	0.38048	0.745941	0.0761736	0.072858	0.262764	0.0799284	0.297315	0.939553	0.104469	0.505412	0.0250343	0.0109535		0.216753	0.138736	0.0542211
	N	8	8	8	8	8	8	8	8	8	8	8	8	8	8	8	8	8	8	8	8	8	8	8	8	8	8	8	8	8	8	8	8	8	8	8	8	8
Total amount of hydroxycinnamic acid derivatives	Pearson Correlation	-0.341649	-0.141479	0.232603	-0.302354	-0.384122	0.215638	-0.558683	-0.43185	-0.258934	-.811*	-0.369215	-0.617744	-0.35331	0.461341	0.482542	0.251258	-0.0578591	0.331569	-.716*	0.376143	-0.351096	0.0671329	-0.44813	0.266239	0.605294	.832*	0.55862	.709*	0.697442	0.358913	0.480777	0.689887	0.673427	0.490893	1	.858**	.771*
	Sig. (2-tailed)	0.407511	0.738246	0.579346	0.466689	0.347482	0.608038	0.150033	0.285321	0.535763	0.0145418	0.368063	0.102665	0.390608	0.249886	0.22587	0.548343	0.891756	0.42237	0.04593	0.35843	0.393793	0.874504	0.265472	0.523889	0.111815	0.0103516	0.150089	0.0489553	0.0544799	0.382597	0.227823	0.0582933	0.0671389	0.216753		0.0064271	0.0251918
	N	8	8	8	8	8	8	8	8	8	8	8	8	8	8	8	8	8	8	8	8	8	8	8	8	8	8	8	8	8	8	8	8	8	8	8	8	8
Reducing activity (CUPRAC)	Pearson Correlation	-0.175476	-0.0228343	-0.170781	-0.196623	-0.113371	-0.143345	-0.319422	-0.137298	-0.0751696	-0.531276	-0.112439	-0.379161	-0.248504	0.312174	0.344591	0.415804	0.126855	0.583356	-.790*	0.222948	-0.260363	0.223275	-0.0964222	0.0736453	0.657289	.844**	.769*	.721*	0.458554	0.598198	.731*	0.633571	0.684461	0.571692	.858**	1	0.64352
	Sig. (2-tailed)	0.677673	0.9572	0.685957	0.640724	0.789244	0.734888	0.440575	0.745784	0.859587	0.175429	0.790948	0.354271	0.552882	0.45159	0.403218	0.305569	0.764686	0.129022	0.0196426	0.595619	0.533433	0.595064	0.820326	0.862414	0.076537	0.00845894	0.0256138	0.0434903	0.253134	0.117229	0.0394787	0.0916749	0.0611274	0.138736	0.0064271		0.0851318
	N	8	8	8	8	8	8	8	8	8	8	8	8	8	8	8	8	8	8	8	8	8	8	8	8	8	8	8	8	8	8	8	8	8	8	8	8	8
Antiradical activity (ABTS)	Pearson Correlation	0.139625	0.447636	-0.0757865	0.303091	0.19328	-0.158039	-0.0574724	0.0705528	0.338527	-0.387354	0.169233	-0.292239	0.246116	-0.129156	-0.0840265	-0.194259	-0.547471	0.431822	-0.644208	-0.117748	-0.14494	-0.473663	-0.549647	0.369178	.747*	0.630543	.754*	0.697479	0.457083	0.480246	0.520149	.785*	.757*	0.697966	.771*	0.64352	1
	Sig. (2-tailed)	0.741586	0.266063	0.858443	0.465549	0.646525	0.708575	0.892476	0.868152	0.412089	0.343091	0.688695	0.48245	0.556829	0.760512	0.84319	0.644824	0.160162	0.285355	0.0846897	0.781255	0.732019	0.235778	0.158168	0.368115	0.0331667	0.0937225	0.0306007	0.0544617	0.254857	0.228412	0.186354	0.0211395	0.0295028	0.0542211	0.0251918	0.0851318
	N	8	8	8	8	8	8	8	8	8	8	8	8	8	8	8	8	8	8	8	8	8	8	8	8	8	8	8	8	8	8	8	8	8	8	8	8	8
*Correlation is significant at the 0.05 level (2-tailed).
**Correlation is significant at the 0.01 level (2-tailed).
***For the correlation calculations, mean values were used.
